# Supplementary material for: Lifestyle correlates of eight breast cancer-related metabolites: a cross-sectional study within the EPIC cohort
Source: BMC Med. 2021 Dec 10;19:312. doi: 10.1186/s12916-021-02183-2 (PMC8662901; doi:10.1186/s12916-021-02183-2)
Supplement: Supplementary file 1 — Additional file 1: Associations between metabolites and all variables tested as correlates, in discovery set and, for significant associations, in validation set (Supplementary Table 1); Stratified analyses by BMI, menopausal status, and fasting status at blood collection, for metabolites and variables showing a P-int < 0.20 after correction for multiple testing, in discovery set (Supplementary Table 2). Abbreviations: AICR American Institute for Cancer Research; Asn asparagine; BMI body mass index; C2 acetylcarnitine; HLI Healthy lifestyle index; PC aa phosphatidylcholine diacyl; PC ae phosphatidylcholine acyl-alkyl; SD Standard deviation; SE: Standard error of estimate; WCRF World Cancer Research Fund. (XLS 177 kb) [file 12916_2021_2183_MOESM1_ESM.xls]

## Sheet: Supplementary Table 1
Supplementary Table 1. Associations between metabolites and all variables tested as correlates, in discovery set and, for significant associations, in validation set. SE: Standard error of estimate; *for associations tested in valiation set only.
Metabolite	Variable	Category	Discovery				Validation*
			P-value (discovery)	minP P-value (discovery)	Estimate (discovery)	SE (discovery)	P-value (validation)	Bonf. P-value	Estimate (validation)	SE (validation)
Arg	Age at blood collection	Per unit	0.728328	1	0.00176834	0.00509001	-	-	-	-
Arg	Age at first menstrual periods	Per unit	0.255736	0.998	0.0171272	0.0150641	-	-	-	-
Arg	Pregnancy ever	Yes	0.387616	1	-0.0607019	0.070241	-	-	-	-
Arg	Number of full-term pregnancies	Per unit	0.771106	1	0.0057455	0.0197453	-	-	-	-
Arg	Age at first full-term pregnancy	Nulliparous (ref.)	0.917894	1	-	-	-	-	-	-
Arg	-	Quartile 1	-	-	-0.0607153	0.0819789	-	-	-	-
Arg	-	Quartile 2	-	-	-0.0481014	0.0818707	-	-	-	-
Arg	-	Quartile 3	-	-	-0.0784005	0.0828454	-	-	-	-
Arg	-	Quartile 4	-	-	-0.0568022	0.0833789	-	-	-	-
Arg	Total duration of menstrual cycles	Quartile 1 (ref.)	0.0508777	0.8	-	-	-	-	-	-
Arg	-	Quartile 2	-	-	0.194739	0.0705814	-	-	-	-
Arg	-	Quartile 3	-	-	0.137594	0.0766152	-	-	-	-
Arg	-	Quartile 4	-	-	0.163533	0.0800729	-	-	-	-
Arg	-	Missing	-	-	0.282063	0.128122	-	-	-	-
Arg	Ever breastfed	Missing (ref.)	0.0799479	0.885	-	-	-	-	-	-
Arg	-	No	-	-	-0.353012	0.187807	-	-	-	-
Arg	-	Yes	-	-	-0.404715	0.18768	-	-	-	-
Arg	Duration of breastfeeding	No breastfeeding (ref.)	0.223489	0.998	-	-	-	-	-	-
Arg	-	Quartile 1	-	-	-0.0772353	0.0716181	-	-	-	-
Arg	-	Quartile 2	-	-	-0.0545862	0.0716228	-	-	-	-
Arg	-	Quartile 3	-	-	-0.0791927	0.0727729	-	-	-	-
Arg	-	Quartile 4	-	-	0.0198268	0.076625	-	-	-	-
Arg	-	Missing	-	-	0.353062	0.187881	-	-	-	-
Arg	Ever used oral contraceptive	Yes	0.0922281	0.918	0.0890676	0.0528649	-	-	-	-
Arg	Menopausal status at blood collection	Premenopausal (ref.)	0.0736816	0.882	-	-	-	-	-	-
Arg	-	Postmenopausal	-	-	-0.0245092	0.106872	-	-	-	-
Arg	-	Perimenopausal	-	-	0.179202	0.100124	-	-	-	-
Arg	Ever used hormones for menopause	Yes	0.597532	1	0.0380429	0.0720423	-	-	-	-
Arg	Physical activity (Cambridge Index)	Inactive (ref.)	0.610719	1	-	-	-	-	-	-
Arg	-	Moderately inactive	-	-	-0.0342838	0.0617057	-	-	-	-
Arg	-	Moderately active	-	-	-0.0566954	0.0741587	-	-	-	-
Arg	-	Active	-	-	-0.105972	0.0804306	-	-	-	-
Arg	Smoking status	Never (ref.)	0.45481	1	-	-	-	-	-	-
Arg	-	Former	-	-	-0.0377066	0.0619546	-	-	-	-
Arg	-	Smoker	-	-	0.0535557	0.0591768	-	-	-	-
Arg	Smoking status and intensity	Never (ref.)	0.908935	1	-	-	-	-	-	-
Arg	-	Current, 1-15 cig/day	-	-	0.0390673	0.0676933	-	-	-	-
Arg	-	Current, 16+ cig/day	-	-	0.0169283	0.0944341	-	-	-	-
Arg	-	Former, quit <= 10 years	-	-	0.0268613	0.0951066	-	-	-	-
Arg	-	Former, quit 11-20 years	-	-	-0.0600871	0.0980797	-	-	-	-
Arg	-	Former, quit 20+ years	-	-	-0.0649744	0.10565	-	-	-	-
Arg	-	Current, pipe/cigar/occas	-	-	-0.0842012	0.105506	-	-	-	-
Arg	Alcohol consumption at recruitment	Per unit	0.302931	1	-0.00213971	0.00207635	-	-	-	-
Arg	Alcohol consumption (lifetime)	Non drinker (ref.)	0.367614	1	-	-	-	-	-	-
Arg	-	Former	-	-	0.0476839	0.116985	-	-	-	-
Arg	-	>0-3 g/day	-	-	-0.0619009	0.0882927	-	-	-	-
Arg	-	>3-12 g/day	-	-	-0.136558	0.0875369	-	-	-	-
Arg	-	>12-24 g/day	-	-	-0.0759904	0.104329	-	-	-	-
Arg	-	>24 g/day	-	-	-0.243676	0.162773	-	-	-	-
Arg	-	Missing	-	-	0.201944	0.317892	-	-	-	-
Arg	Education level	Longer (ref.)	0.64558	1	-	-	-	-	-	-
Arg	-	Primary/no schooling	-	-	0.0508994	0.0711645	-	-	-	-
Arg	-	Technical/professional/secondary	-	-	0.00171388	0.0686731	-	-	-	-
Arg	Height	Per unit	0.350166	1	0.00369749	0.00395643	-	-	-	-
Arg	BMI	Per unit	0.125192	0.965	-0.00880251	0.0057376	-	-	-	-
Arg	Waist circumference	Per unit	0.309734	1	-0.00243886	0.00240017	-	-	-	-
Arg	Hip circumference	Per unit	0.433631	1	-0.00223948	0.00285941	-	-	-	-
Arg	Waist/hip ratio	Per unit	0.49455	1	-0.247236	0.361852	-	-	-	-
Arg	Total energy intake	Per unit	0.197115	0.995	5.58956e-05	4.33173e-05	-	-	-	-
Arg	Protein intake	Per unit	0.61899	1	0.156748	0.315145	-	-	-	-
Arg	Carbohydrates intake	Per unit	0.0692742	0.871	0.00121008	0.000665647	-	-	-	-
Arg	Starch intake	Per unit	0.323896	1	-0.00105975	0.00107392	-	-	-	-
Arg	Total sugars intake	Per unit	0.0184736	0.457	0.00175062	0.000742258	-	-	-	-
Arg	Fiber intake	Per unit	0.777928	1	-0.00121823	0.0043189	-	-	-	-
Arg	Total fat intake	Per unit	0.116493	0.959	-0.00287377	0.00182979	-	-	-	-
Arg	Total saturated fatty acids intake	Per unit	0.687138	1	-0.00140757	0.00349429	-	-	-	-
Arg	Total monounsaturated fatty acids intake	Per unit	0.0405998	0.725	-0.00736341	0.00359308	-	-	-	-
Arg	Total polyunsaturated fatty acids intake	Per unit	0.296187	1	-0.00634031	0.00606727	-	-	-	-
Arg	Total trans fatty acids intake	Per unit	0.139499	0.978	0.0329025	0.0222551	-	-	-	-
Arg	Total trans-monoenoic fatty acids intake	Per unit	0.322126	1	0.0310927	0.0313935	-	-	-	-
Arg	Total trans-polyenoic fatty acids intake	Per unit	0.520257	1	0.270648	0.420851	-	-	-	-
Arg	Glycemic load	Per unit	0.185623	0.992	0.000769028	0.000580735	-	-	-	-
Arg	Glycemic index	Per unit	0.145373	0.98	-0.00945192	0.00648808	-	-	-	-
Arg	Healthy lifestyle index	0-5 (ref.)	0.940772	1	-	-	-	-	-	-
Arg	-	10	-	-	0.00132198	0.0574637	-	-	-	-
Arg	-	15	-	-	-0.0098929	0.0760394	-	-	-	-
Arg	-	Missing	-	-	-0.108514	0.181484	-	-	-	-
Arg	WCRF/AICR score	Quartile 1 (ref.)	0.346479	1	-	-	-	-	-	-
Arg	-	Quartile 2	-	-	-0.102922	0.0670479	-	-	-	-
Arg	-	Quartile 3	-	-	-0.0479001	0.0685756	-	-	-	-
Arg	-	Quartile 4	-	-	-0.0956036	0.0688014	-	-	-	-
Arg	-	Missing	-	-	0.155435	0.184184	-	-	-	-
Arg	Modified Mediterranean diet score	Per unit	0.177775	0.989	-0.0213491	0.0158346	-	-	-	-
Arg	Inflammatory score of the diet	Per unit	0.989847	1	-0.000194057	0.0152475	-	-	-	-
Arg	Diet Quality Index-International	Per unit	0.916218	1	0.0003149	0.0029929	-	-	-	-
Asn	Age at blood collection	Per unit	0.167892	0.984	-0.00733662	0.0053177	-	-	-	-
Asn	Age at first menstrual periods	Per unit	0.100527	0.938	0.0258503	0.0157308	-	-	-	-
Asn	Pregnancy ever	Yes	0.706879	1	0.0276064	0.0733975	-	-	-	-
Asn	Number of full-term pregnancies	Per unit	0.911752	1	-0.00228667	0.0206291	-	-	-	-
Asn	Age at first full-term pregnancy	Nulliparous (ref.)	0.721444	1	-	-	-	-	-	-
Asn	-	Quartile 1	-	-	0.0629231	0.0856143	-	-	-	-
Asn	-	Quartile 2	-	-	-0.0316448	0.0855014	-	-	-	-
Asn	-	Quartile 3	-	-	0.0369395	0.0865192	-	-	-	-
Asn	-	Quartile 4	-	-	0.0431671	0.0870764	-	-	-	-
Asn	Total duration of menstrual cycles	Quartile 1 (ref.)	0.00336069	0.107	-	-	-	-	-	-
Asn	-	Quartile 2	-	-	0.220893	0.0735868	-	-	-	-
Asn	-	Quartile 3	-	-	0.212971	0.0798775	-	-	-	-
Asn	-	Quartile 4	-	-	0.0350656	0.0834824	-	-	-	-
Asn	-	Missing	-	-	0.103051	0.133578	-	-	-	-
Asn	Ever breastfed	Missing (ref.)	0.80088	1	-	-	-	-	-	-
Asn	-	No	-	-	-0.130075	0.196503	-	-	-	-
Asn	-	Yes	-	-	-0.120076	0.19637	-	-	-	-
Asn	Duration of breastfeeding	No breastfeeding (ref.)	0.870661	1	-	-	-	-	-	-
Asn	-	Quartile 1	-	-	-0.0098909	0.074947	-	-	-	-
Asn	-	Quartile 2	-	-	0.0260818	0.0749519	-	-	-	-
Asn	-	Quartile 3	-	-	0.0547276	0.0761555	-	-	-	-
Asn	-	Quartile 4	-	-	-0.036446	0.0801867	-	-	-	-
Asn	-	Missing	-	-	0.128688	0.196614	-	-	-	-
Asn	Ever used oral contraceptive	Yes	0.595899	1	0.0293193	0.0552757	-	-	-	-
Asn	Menopausal status at blood collection	Premenopausal (ref.)	0.834318	1	-	-	-	-	-	-
Asn	-	Postmenopausal	-	-	-0.359459	0.111652	-	-	-	-
Asn	-	Perimenopausal	-	-	0.0218831	0.104602	-	-	-	-
Asn	Ever used hormones for menopause	Yes	0.69563	1	-0.0294523	0.075268	-	-	-	-
Asn	Physical activity (Cambridge Index)	Inactive (ref.)	0.323823	0.999	-	-	-	-	-	-
Asn	-	Moderately inactive	-	-	0.109071	0.0644311	-	-	-	-
Asn	-	Moderately active	-	-	0.123187	0.0774341	-	-	-	-
Asn	-	Active	-	-	0.0901511	0.083983	-	-	-	-
Asn	Smoking status	Never (ref.)	0.872893	1	-	-	-	-	-	-
Asn	-	Former	-	-	-0.0302445	0.0647535	-	-	-	-
Asn	-	Smoker	-	-	-0.0212806	0.0618502	-	-	-	-
Asn	Smoking status and intensity	Never (ref.)	0.692962	1	-	-	-	-	-	-
Asn	-	Current, 1-15 cig/day	-	-	-4.68246e-05	0.0706805	-	-	-	-
Asn	-	Current, 16+ cig/day	-	-	-0.105159	0.0986014	-	-	-	-
Asn	-	Former, quit <= 10 years	-	-	0.0701691	0.0993036	-	-	-	-
Asn	-	Former, quit 11-20 years	-	-	-0.0673332	0.102408	-	-	-	-
Asn	-	Former, quit 20+ years	-	-	-0.123482	0.110312	-	-	-	-
Asn	-	Current, pipe/cigar/occas	-	-	-0.0802684	0.110162	-	-	-	-
Asn	Alcohol consumption at recruitment	Per unit	0.437368	0.999	0.00168541	0.00216955	-	-	-	-
Asn	Alcohol consumption (lifetime)	Non drinker (ref.)	0.997957	1	-	-	-	-	-	-
Asn	-	Former	-	-	-0.0332045	0.122459	-	-	-	-
Asn	-	>0-3 g/day	-	-	-0.00386907	0.0924241	-	-	-	-
Asn	-	>3-12 g/day	-	-	0.00148576	0.0916329	-	-	-	-
Asn	-	>12-24 g/day	-	-	-0.0484377	0.10921	-	-	-	-
Asn	-	>24 g/day	-	-	-0.044083	0.17039	-	-	-	-
Asn	-	Missing	-	-	-0.0111056	0.332767	-	-	-	-
Asn	Education level	Longer (ref.)	0.00725092	0.193	-	-	-	-	-	-
Asn	-	Primary/no schooling	-	-	-0.211909	0.0741303	-	-	-	-
Asn	-	Technical/professional/secondary	-	-	-0.06602	0.0715351	-	-	-	-
Asn	Height	Per unit	0.00206955	0.067	0.0127172	0.00412181	-	-	-	-
Asn	BMI	Per unit	1.39474e-19	1.39474e-19	-0.0535965	0.00584058	9.28082e-07	5.56849e-06	-0.0386392	0.0078095
Asn	Waist circumference	Per unit	4.80586e-16	4.80586e-16	-0.0201452	0.00245505	9.93046e-05	0.000595828	-0.012791	0.00326853
Asn	Hip circumference	Per unit	2.24239e-13	2.24239e-13	-0.0217245	0.00293594	0.00368915	0.0221349	-0.0105716	0.0036294
Asn	Waist/hip ratio	Per unit	1.34223e-05	0.001	-1.64108	0.375765	0.00823579	0.0494148	-1.34711	0.508474
Asn	Total energy intake	Per unit	0.193498	0.989	-5.88703e-05	4.52546e-05	-	-	-	-
Asn	Protein intake	Per unit	0.944863	1	0.0227756	0.329268	-	-	-	-
Asn	Carbohydrates intake	Per unit	0.518472	1	0.000449563	0.000696077	-	-	-	-
Asn	Starch intake	Per unit	0.274434	0.998	-0.00122655	0.00112188	-	-	-	-
Asn	Total sugars intake	Per unit	0.230646	0.99	0.00093116	0.000776502	-	-	-	-
Asn	Fiber intake	Per unit	0.00132927	0.039	0.0144604	0.00449707	0.148402	0.890415	0.0091426	0.00631966
Asn	Total fat intake	Per unit	0.724125	1	-0.000675354	0.00191309	-	-	-	-
Asn	Total saturated fatty acids intake	Per unit	0.775675	1	-0.00104049	0.0036507	-	-	-	-
Asn	Total monounsaturated fatty acids intake	Per unit	0.704542	1	-0.00142558	0.00375877	-	-	-	-
Asn	Total polyunsaturated fatty acids intake	Per unit	0.747354	1	0.00204291	0.00634071	-	-	-	-
Asn	Total trans fatty acids intake	Per unit	0.959315	1	-0.00118711	0.0232671	-	-	-	-
Asn	Total trans-monoenoic fatty acids intake	Per unit	0.287897	0.999	-0.0348662	0.0327962	-	-	-	-
Asn	Total trans-polyenoic fatty acids intake	Per unit	0.569665	1	-0.250037	0.439689	-	-	-	-
Asn	Glycemic load	Per unit	0.172749	0.988	-0.000827562	0.000606691	-	-	-	-
Asn	Glycemic index	Per unit	0.164658	0.984	-0.00942404	0.00677873	-	-	-	-
Asn	Healthy lifestyle index	0-5 (ref.)	0.00219071	0.069	-	-	-	-	-	-
Asn	-	10	-	-	0.0420682	0.0597565	-	-	-	-
Asn	-	15	-	-	0.277673	0.0790732	-	-	-	-
Asn	-	Missing	-	-	-0.00850243	0.188725	-	-	-	-
Asn	WCRF/AICR score	Quartile 1 (ref.)	0.000834066	0.024	-	-	0.499173	1	-	-
Asn	-	Quartile 2	-	-	0.00370312	0.0697184	-	-	0.0920556	0.1
Asn	-	Quartile 3	-	-	0.239474	0.0713069	-	-	0.106722	0.0982769
Asn	-	Quartile 4	-	-	0.194958	0.0715417	-	-	0.144611	0.099874
Asn	-	Missing	-	-	0.274875	0.19152	-	-	0.0518293	0.237049
Asn	Modified Mediterranean diet score	Per unit	0.239375	0.994	0.0194739	0.0165453	-	-	-	-
Asn	Inflammatory score of the diet	Per unit	0.119173	0.954	-0.0248164	0.0159169	-	-	-	-
Asn	Diet Quality Index-International	Per unit	0.859642	1	0.000552996	0.00312675	-	-	-	-
C2	Age at blood collection	Per unit	0.000857833	0.026	0.0177454	0.00531296	0.000229676	0.00114838	0.0260636	0.00704057
C2	Age at first menstrual periods	Per unit	0.211897	0.993	-0.0196357	0.0157226	-	-	-	-
C2	Pregnancy ever	Yes	0.694459	1	0.0288109	0.0733318	-	-	-	-
C2	Number of full-term pregnancies	Per unit	0.670187	1	0.00877913	0.0206096	-	-	-	-
C2	Age at first full-term pregnancy	Nulliparous (ref.)	0.712683	1	-	-	-	-	-	-
C2	-	Quartile 1	-	-	0.0609309	0.0855367	-	-	-	-
C2	-	Quartile 2	-	-	-0.030516	0.0854238	-	-	-	-
C2	-	Quartile 3	-	-	0.0529945	0.0864408	-	-	-	-
C2	-	Quartile 4	-	-	0.0331811	0.0869974	-	-	-	-
C2	Total duration of menstrual cycles	Quartile 1 (ref.)	0.710714	1	-	-	-	-	-	-
C2	-	Quartile 2	-	-	-0.00220292	0.073849	-	-	-	-
C2	-	Quartile 3	-	-	-0.0677122	0.0801621	-	-	-	-
C2	-	Quartile 4	-	-	-0.0918294	0.0837799	-	-	-	-
C2	-	Missing	-	-	-0.00214372	0.134054	-	-	-	-
C2	Ever breastfed	Missing (ref.)	0.758411	1	-	-	-	-	-	-
C2	-	No	-	-	0.0204995	0.196321	-	-	-	-
C2	-	Yes	-	-	0.0613065	0.196188	-	-	-	-
C2	Duration of breastfeeding	No breastfeeding (ref.)	0.927365	1	-	-	-	-	-	-
C2	-	Quartile 1	-	-	0.0756103	0.0748917	-	-	-	-
C2	-	Quartile 2	-	-	0.00708746	0.0748966	-	-	-	-
C2	-	Quartile 3	-	-	0.0502165	0.0760993	-	-	-	-
C2	-	Quartile 4	-	-	0.0247709	0.0801275	-	-	-	-
C2	-	Missing	-	-	-0.0198119	0.196468	-	-	-	-
C2	Ever used oral contraceptive	Yes	0.727583	1	0.0192422	0.0552294	-	-	-	-
C2	Menopausal status at blood collection	Premenopausal (ref.)	0.238923	0.994	-	-	-	-	-	-
C2	-	Postmenopausal	-	-	0.221321	0.111553	-	-	-	-
C2	-	Perimenopausal	-	-	-0.123127	0.104509	-	-	-	-
C2	Ever used hormones for menopause	Yes	0.791692	1	-0.0198656	0.075203	-	-	-	-
C2	Physical activity (Cambridge Index)	Inactive (ref.)	0.472843	1	-	-	-	-	-	-
C2	-	Moderately inactive	-	-	0.0638644	0.0643939	-	-	-	-
C2	-	Moderately active	-	-	0.0938757	0.0773894	-	-	-	-
C2	-	Active	-	-	-0.00536805	0.0839346	-	-	-	-
C2	Smoking status	Never (ref.)	0.8519	1	-	-	-	-	-	-
C2	-	Former	-	-	0.0312167	0.0646948	-	-	-	-
C2	-	Smoker	-	-	-0.0100327	0.0617941	-	-	-	-
C2	Smoking status and intensity	Never (ref.)	0.10428	0.922	-	-	-	-	-	-
C2	-	Current, 1-15 cig/day	-	-	-0.0199793	0.0704644	-	-	-	-
C2	-	Current, 16+ cig/day	-	-	-0.122882	0.0982999	-	-	-	-
C2	-	Former, quit <= 10 years	-	-	-0.0896991	0.0989999	-	-	-	-
C2	-	Former, quit 11-20 years	-	-	0.0170822	0.102095	-	-	-	-
C2	-	Former, quit 20+ years	-	-	0.173684	0.109975	-	-	-	-
C2	-	Current, pipe/cigar/occas	-	-	-0.258749	0.109825	-	-	-	-
C2	Alcohol consumption at recruitment	Per unit	0.000282287	0.008	0.00785663	0.00215874	0.203682	1	0.00428845	0.00337077
C2	Alcohol consumption (lifetime)	Non drinker (ref.)	0.000855581	0.026	-	-	0.346631	1	-	-
C2	-	Former	-	-	0.0206683	0.12146	-	-	-0.0202235	0.145176
C2	-	>0-3 g/day	-	-	-0.0845529	0.0916701	-	-	-0.00544501	0.120209
C2	-	>3-12 g/day	-	-	0.0168955	0.0908854	-	-	-0.126686	0.115666
C2	-	>12-24 g/day	-	-	0.233751	0.10832	-	-	-0.0212319	0.145102
C2	-	>24 g/day	-	-	0.395886	0.169	-	-	0.353671	0.244048
C2	-	Missing	-	-	-0.57548	0.330052	-	-	-0.0911795	0.348404
C2	Education level	Longer (ref.)	0.334069	0.999	-	-	-	-	-	-
C2	-	Primary/no schooling	-	-	0.101792	0.0742497	-	-	-	-
C2	-	Technical/professional/secondary	-	-	0.0953432	0.0716502	-	-	-	-
C2	Height	Per unit	0.243366	0.995	-0.00481889	0.00412907	-	-	-	-
C2	BMI	Per unit	0.00530272	0.167	0.0166917	0.00597833	-	-	-	-
C2	Waist circumference	Per unit	0.0389557	0.654	0.00517158	0.00250266	-	-	-	-
C2	Hip circumference	Per unit	0.00567207	0.167	0.00824872	0.0029778	-	-	-	-
C2	Waist/hip ratio	Per unit	0.8247	1	0.083688	0.377753	-	-	-	-
C2	Total energy intake	Per unit	0.659673	1	-1.99243e-05	4.52363e-05	-	-	-	-
C2	Protein intake	Per unit	0.63627	1	0.155599	0.328951	-	-	-	-
C2	Carbohydrates intake	Per unit	3.8323e-05	0.001	-0.0028564	0.000691715	0.302125	1	-0.00106532	0.00103169
C2	Starch intake	Per unit	0.71841	1	-0.000404386	0.00112127	-	-	-	-
C2	Total sugars intake	Per unit	0.000212243	0.006	-0.00286898	0.000772708	0.109847	0.549237	-0.00193605	0.00120944
C2	Fiber intake	Per unit	0.00223352	0.063	-0.0137641	0.00449446	-	-	-	-
C2	Total fat intake	Per unit	0.0388243	0.654	0.00394707	0.00190881	-	-	-	-
C2	Total saturated fatty acids intake	Per unit	0.0614137	0.792	0.00681996	0.00364338	-	-	-	-
C2	Total monounsaturated fatty acids intake	Per unit	0.0869359	0.901	0.00642676	0.00375201	-	-	-	-
C2	Total polyunsaturated fatty acids intake	Per unit	0.608033	1	0.00324965	0.00633474	-	-	-	-
C2	Total trans fatty acids intake	Per unit	0.454835	1	0.0173751	0.0232422	-	-	-	-
C2	Total trans-monoenoic fatty acids intake	Per unit	0.932683	1	0.00276927	0.032779	-	-	-	-
C2	Total trans-polyenoic fatty acids intake	Per unit	0.641036	1	0.20487	0.439312	-	-	-	-
C2	Glycemic load	Per unit	0.128592	0.956	-0.000921516	0.000606061	-	-	-	-
C2	Glycemic index	Per unit	0.203035	0.991	0.00862586	0.00677337	-	-	-	-
C2	Healthy lifestyle index	0-5 (ref.)	0.269888	0.997	-	-	-	-	-	-
C2	-	10	-	-	-0.0307991	0.0599117	-	-	-	-
C2	-	15	-	-	-0.128755	0.0792787	-	-	-	-
C2	-	Missing	-	-	-0.233288	0.189215	-	-	-	-
C2	WCRF/AICR score	Quartile 1 (ref.)	0.0133893	0.338	-	-	-	-	-	-
C2	-	Quartile 2	-	-	0.0489216	0.0697989	-	-	-	-
C2	-	Quartile 3	-	-	-0.187143	0.0713893	-	-	-	-
C2	-	Quartile 4	-	-	-0.0265723	0.0716244	-	-	-	-
C2	-	Missing	-	-	-0.18096	0.191742	-	-	-	-
C2	Modified Mediterranean diet score	Per unit	0.191918	0.99	-0.0215784	0.0165288	-	-	-	-
C2	Inflammatory score of the diet	Per unit	0.0965933	0.916	0.0264373	0.015901	-	-	-	-
C2	Diet Quality Index-International	Per unit	0.0955192	0.916	-0.00520612	0.00312117	-	-	-	-
PC aa C36:3	Age at blood collection	Per unit	0.00102876	0.043	0.0177645	0.00540143	0.11837	0.23674	0.0110298	0.0070548
PC aa C36:3	Age at first menstrual periods	Per unit	0.693919	1	0.0062946	0.0159917	-	-	-	-
PC aa C36:3	Pregnancy ever	Yes	0.971987	1	0.00261856	0.0745566	-	-	-	-
PC aa C36:3	Number of full-term pregnancies	Per unit	0.921609	1	0.00206236	0.0209539	-	-	-	-
PC aa C36:3	Age at first full-term pregnancy	Nulliparous (ref.)	0.25642	0.997	-	-	-	-	-	-
PC aa C36:3	-	Quartile 1	-	-	0.032631	0.0868705	-	-	-	-
PC aa C36:3	-	Quartile 2	-	-	0.0688332	0.0867559	-	-	-	-
PC aa C36:3	-	Quartile 3	-	-	-0.00602627	0.0877887	-	-	-	-
PC aa C36:3	-	Quartile 4	-	-	-0.0962859	0.088354	-	-	-	-
PC aa C36:3	Total duration of menstrual cycles	Quartile 1 (ref.)	0.364035	1	-	-	-	-	-	-
PC aa C36:3	-	Quartile 2	-	-	-0.00273134	0.0750251	-	-	-	-
PC aa C36:3	-	Quartile 3	-	-	0.0583553	0.0814388	-	-	-	-
PC aa C36:3	-	Quartile 4	-	-	-0.0287788	0.0851142	-	-	-	-
PC aa C36:3	-	Missing	-	-	0.212632	0.136189	-	-	-	-
PC aa C36:3	Ever breastfed	Missing (ref.)	0.428958	1	-	-	-	-	-	-
PC aa C36:3	-	No	-	-	-0.187183	0.199516	-	-	-	-
PC aa C36:3	-	Yes	-	-	-0.230996	0.199381	-	-	-	-
PC aa C36:3	Duration of breastfeeding	No breastfeeding (ref.)	0.775885	1	-	-	-	-	-	-
PC aa C36:3	-	Quartile 1	-	-	-0.0464673	0.0761107	-	-	-	-
PC aa C36:3	-	Quartile 2	-	-	-0.0299644	0.0761156	-	-	-	-
PC aa C36:3	-	Quartile 3	-	-	-0.0170749	0.0773379	-	-	-	-
PC aa C36:3	-	Quartile 4	-	-	-0.0896819	0.0814316	-	-	-	-
PC aa C36:3	-	Missing	-	-	0.18652	0.199666	-	-	-	-
PC aa C36:3	Ever used oral contraceptive	Yes	0.947539	1	0.00369522	0.0561512	-	-	-	-
PC aa C36:3	Menopausal status at blood collection	Premenopausal (ref.)	0.0199229	0.46	-	-	-	-	-	-
PC aa C36:3	-	Postmenopausal	-	-	0.404275	0.11341	-	-	-	-
PC aa C36:3	-	Perimenopausal	-	-	0.247586	0.106249	-	-	-	-
PC aa C36:3	Ever used hormones for menopause	Yes	0.312427	1	0.0772322	0.0764315	-	-	-	-
PC aa C36:3	Physical activity (Cambridge Index)	Inactive (ref.)	0.0488522	0.727	-	-	-	-	-	-
PC aa C36:3	-	Moderately inactive	-	-	-0.14604	0.0653519	-	-	-	-
PC aa C36:3	-	Moderately active	-	-	-0.20846	0.0785407	-	-	-	-
PC aa C36:3	-	Active	-	-	-0.135335	0.0851832	-	-	-	-
PC aa C36:3	Smoking status	Never (ref.)	0.240411	0.994	-	-	-	-	-	-
PC aa C36:3	-	Former	-	-	-0.0587309	0.0657178	-	-	-	-
PC aa C36:3	-	Smoker	-	-	0.0725464	0.0627713	-	-	-	-
PC aa C36:3	Smoking status and intensity	Never (ref.)	0.643373	1	-	-	-	-	-	-
PC aa C36:3	-	Current, 1-15 cig/day	-	-	0.0783896	0.0717848	-	-	-	-
PC aa C36:3	-	Current, 16+ cig/day	-	-	0.0982495	0.100142	-	-	-	-
PC aa C36:3	-	Former, quit <= 10 years	-	-	-0.0774202	0.100855	-	-	-	-
PC aa C36:3	-	Former, quit 11-20 years	-	-	0.017021	0.104008	-	-	-	-
PC aa C36:3	-	Former, quit 20+ years	-	-	-0.094331	0.112036	-	-	-	-
PC aa C36:3	-	Current, pipe/cigar/occas	-	-	0.0778486	0.111883	-	-	-	-
PC aa C36:3	Alcohol consumption at recruitment	Per unit	0.19186	0.985	0.0028763	0.00220292	-	-	-	-
PC aa C36:3	Alcohol consumption (lifetime)	Non drinker (ref.)	0.95684	1	-	-	-	-	-	-
PC aa C36:3	-	Former	-	-	0.0983462	0.124345	-	-	-	-
PC aa C36:3	-	>0-3 g/day	-	-	-0.00411908	0.0938472	-	-	-	-
PC aa C36:3	-	>3-12 g/day	-	-	-0.0137024	0.0930439	-	-	-	-
PC aa C36:3	-	>12-24 g/day	-	-	0.0233621	0.110892	-	-	-	-
PC aa C36:3	-	>24 g/day	-	-	-0.0537975	0.173013	-	-	-	-
PC aa C36:3	-	Missing	-	-	0.191747	0.337891	-	-	-	-
PC aa C36:3	Education level	Longer (ref.)	0.0389872	0.666	-	-	-	-	-	-
PC aa C36:3	-	Primary/no schooling	-	-	0.183622	0.0753803	-	-	-	-
PC aa C36:3	-	Technical/professional/secondary	-	-	0.076827	0.0727413	-	-	-	-
PC aa C36:3	Height	Per unit	0.00137153	0.052	-0.0134212	0.00418568	-	-	-	-
PC aa C36:3	BMI	Per unit	0.000886878	0.036	0.0202219	0.00607138	0.0666461	0.133292	0.0151199	0.00823196
PC aa C36:3	Waist circumference	Per unit	0.00618405	0.19	0.00696835	0.00254166	-	-	-	-
PC aa C36:3	Hip circumference	Per unit	0.0600022	0.782	0.00570572	0.00303146	-	-	-	-
PC aa C36:3	Waist/hip ratio	Per unit	0.0264424	0.526	0.851909	0.383432	-	-	-	-
PC aa C36:3	Total energy intake	Per unit	0.442782	1	3.53018e-05	4.59837e-05	-	-	-	-
PC aa C36:3	Protein intake	Per unit	0.388428	1	-0.288468	0.334372	-	-	-	-
PC aa C36:3	Carbohydrates intake	Per unit	0.935478	1	5.72547e-05	0.000707132	-	-	-	-
PC aa C36:3	Starch intake	Per unit	0.762384	1	0.000344729	0.00113995	-	-	-	-
PC aa C36:3	Total sugars intake	Per unit	0.802014	1	0.00019789	0.000789083	-	-	-	-
PC aa C36:3	Fiber intake	Per unit	0.438729	1	-0.00354924	0.00458236	-	-	-	-
PC aa C36:3	Total fat intake	Per unit	0.880459	1	-0.000292295	0.00194328	-	-	-	-
PC aa C36:3	Total saturated fatty acids intake	Per unit	0.623603	1	0.00182006	0.00370799	-	-	-	-
PC aa C36:3	Total monounsaturated fatty acids intake	Per unit	0.476808	1	0.00271661	0.0038175	-	-	-	-
PC aa C36:3	Total polyunsaturated fatty acids intake	Per unit	0.0254211	0.518	-0.0143854	0.00643029	-	-	-	-
PC aa C36:3	Total trans fatty acids intake	Per unit	0.019599	0.46	0.0551191	0.0235915	-	-	-	-
PC aa C36:3	Total trans-monoenoic fatty acids intake	Per unit	0.107297	0.921	0.0536545	0.0332967	-	-	-	-
PC aa C36:3	Total trans-polyenoic fatty acids intake	Per unit	0.124881	0.939	0.685295	0.446316	-	-	-	-
PC aa C36:3	Glycemic load	Per unit	0.449154	1	0.000466705	0.000616503	-	-	-	-
PC aa C36:3	Glycemic index	Per unit	0.553785	1	0.00407987	0.00688901	-	-	-	-
PC aa C36:3	Healthy lifestyle index	0-5 (ref.)	0.00749684	0.216	-	-	-	-	-	-
PC aa C36:3	-	10	-	-	-0.0803944	0.0607496	-	-	-	-
PC aa C36:3	-	15	-	-	-0.25794	0.0803874	-	-	-	-
PC aa C36:3	-	Missing	-	-	-0.316595	0.191861	-	-	-	-
PC aa C36:3	WCRF/AICR score	Quartile 1 (ref.)	0.211178	0.989	-	-	-	-	-	-
PC aa C36:3	-	Quartile 2	-	-	-0.0223573	0.071118	-	-	-	-
PC aa C36:3	-	Quartile 3	-	-	-0.0351506	0.0727385	-	-	-	-
PC aa C36:3	-	Quartile 4	-	-	-0.145466	0.072978	-	-	-	-
PC aa C36:3	-	Missing	-	-	0.150278	0.195365	-	-	-	-
PC aa C36:3	Modified Mediterranean diet score	Per unit	0.0705462	0.82	-0.0303939	0.0167955	-	-	-	-
PC aa C36:3	Inflammatory score of the diet	Per unit	0.889046	1	-0.0022577	0.0161802	-	-	-	-
PC aa C36:3	Diet Quality Index-International	Per unit	0.493949	1	-0.00217272	0.00317554	-	-	-	-
PC ae C34:2	Age at blood collection	Per unit	0.0870792	0.795	-0.00952844	0.00556533	-	-	-	-
PC ae C34:2	Age at first menstrual periods	Per unit	0.386199	0.992	0.0142791	0.0164738	-	-	-	-
PC ae C34:2	Pregnancy ever	Yes	0.141624	0.866	0.112885	0.0767649	-	-	-	-
PC ae C34:2	Number of full-term pregnancies	Per unit	0.969612	1	0.000822598	0.0215898	-	-	-	-
PC ae C34:2	Age at first full-term pregnancy	Nulliparous (ref.)	0.0256853	0.44	-	-	-	-	-	-
PC ae C34:2	-	Quartile 1	-	-	0.026634	0.0893382	-	-	-	-
PC ae C34:2	-	Quartile 2	-	-	0.214832	0.0892203	-	-	-	-
PC ae C34:2	-	Quartile 3	-	-	0.169789	0.0902825	-	-	-	-
PC ae C34:2	-	Quartile 4	-	-	0.0419406	0.0908639	-	-	-	-
PC ae C34:2	Total duration of menstrual cycles	Quartile 1 (ref.)	0.243365	0.949	-	-	-	-	-	-
PC ae C34:2	-	Quartile 2	-	-	0.131587	0.0772731	-	-	-	-
PC ae C34:2	-	Quartile 3	-	-	0.0890466	0.0838789	-	-	-	-
PC ae C34:2	-	Quartile 4	-	-	0.086171	0.0876644	-	-	-	-
PC ae C34:2	-	Missing	-	-	0.286622	0.140269	-	-	-	-
PC ae C34:2	Ever breastfed	Missing (ref.)	0.117297	0.84	-	-	-	-	-	-
PC ae C34:2	-	No	-	-	-0.398082	0.205397	-	-	-	-
PC ae C34:2	-	Yes	-	-	-0.337525	0.205257	-	-	-	-
PC ae C34:2	Duration of breastfeeding	No breastfeeding (ref.)	0.449502	0.992	-	-	-	-	-	-
PC ae C34:2	-	Quartile 1	-	-	0.0383782	0.0783631	-	-	-	-
PC ae C34:2	-	Quartile 2	-	-	0.0553268	0.0783682	-	-	-	-
PC ae C34:2	-	Quartile 3	-	-	0.093892	0.0796267	-	-	-	-
PC ae C34:2	-	Quartile 4	-	-	0.0580198	0.0838416	-	-	-	-
PC ae C34:2	-	Missing	-	-	0.396985	0.205575	-	-	-	-
PC ae C34:2	Ever used oral contraceptive	Yes	0.537418	0.992	0.0356841	0.057848	-	-	-	-
PC ae C34:2	Menopausal status at blood collection	Premenopausal (ref.)	0.033941	0.498	-	-	-	-	-	-
PC ae C34:2	-	Postmenopausal	-	-	0.163716	0.116852	-	-	-	-
PC ae C34:2	-	Perimenopausal	-	-	0.232377	0.109474	-	-	-	-
PC ae C34:2	Ever used hormones for menopause	Yes	0.184553	0.916	0.104514	0.0787318	-	-	-	-
PC ae C34:2	Physical activity (Cambridge Index)	Inactive (ref.)	0.924447	1	-	-	-	-	-	-
PC ae C34:2	-	Moderately inactive	-	-	0.0161333	0.0674976	-	-	-	-
PC ae C34:2	-	Moderately active	-	-	0.0404374	0.0811195	-	-	-	-
PC ae C34:2	-	Active	-	-	0.053933	0.0879802	-	-	-	-
PC ae C34:2	Smoking status	Never (ref.)	0.000121621	0.001	-	-	0.745039	1	-	-
PC ae C34:2	-	Former	-	-	-0.204173	0.0673774	-	-	-0.016043	0.0917578
PC ae C34:2	-	Smoker	-	-	-0.236206	0.0643564	-	-	-0.0778538	0.101761
PC ae C34:2	Smoking status and intensity	Never (ref.)	0.00020199	0.003	-	-	0.839562	1	-	-
PC ae C34:2	-	Current, 1-15 cig/day	-	-	-0.173783	0.0734337	-	-	-0.0785341	0.114355
PC ae C34:2	-	Current, 16+ cig/day	-	-	-0.404526	0.102442	-	-	-0.148461	0.168345
PC ae C34:2	-	Former, quit <= 10 years	-	-	-0.332157	0.103172	-	-	-0.0898021	0.132816
PC ae C34:2	-	Former, quit 11-20 years	-	-	-0.0582307	0.106397	-	-	0.0107179	0.153909
PC ae C34:2	-	Former, quit 20+ years	-	-	-0.184423	0.114609	-	-	0.123566	0.144211
PC ae C34:2	-	Current, pipe/cigar/occas	-	-	-0.00187378	0.114453	-	-	0.0384544	0.177538
PC ae C34:2	Alcohol consumption at recruitment	Per unit	0.0602231	0.727	-0.00426586	0.00226842	-	-	-	-
PC ae C34:2	Alcohol consumption (lifetime)	Non drinker (ref.)	0.0300706	0.483	-	-	-	-	-	-
PC ae C34:2	-	Former	-	-	0.11461	0.127599	-	-	-	-
PC ae C34:2	-	>0-3 g/day	-	-	0.021064	0.0963032	-	-	-	-
PC ae C34:2	-	>3-12 g/day	-	-	0.0728473	0.0954789	-	-	-	-
PC ae C34:2	-	>12-24 g/day	-	-	-0.221737	0.113794	-	-	-	-
PC ae C34:2	-	>24 g/day	-	-	-0.197052	0.177541	-	-	-	-
PC ae C34:2	-	Missing	-	-	-0.0661629	0.346734	-	-	-	-
PC ae C34:2	Education level	Longer (ref.)	0.770768	0.999	-	-	-	-	-	-
PC ae C34:2	-	Primary/no schooling	-	-	0.00023986	0.0778191	-	-	-	-
PC ae C34:2	-	Technical/professional/secondary	-	-	0.040634	0.0750947	-	-	-	-
PC ae C34:2	Height	Per unit	0.977999	1	-0.000119354	0.00432713	-	-	-	-
PC ae C34:2	BMI	Per unit	5.74035e-10	5.74035e-10	-0.0386723	0.00620003	6.56477e-05	0.000787773	-0.0343006	0.00854473
PC ae C34:2	Waist circumference	Per unit	2.62156e-14	2.62156e-14	-0.0198084	0.00257598	2.96486e-07	3.55783e-06	-0.0182622	0.00353047
PC ae C34:2	Hip circumference	Per unit	4.27113e-05	4.27113e-05	-0.012764	0.00311001	0.0218011	0.261613	-0.00909778	0.00395792
PC ae C34:2	Waist/hip ratio	Per unit	5.00092e-12	5.00092e-12	-2.71187	0.389594	3.25254e-07	3.90305e-06	-2.81605	0.546295
PC ae C34:2	Total energy intake	Per unit	0.0809826	0.779	-8.26653e-05	4.73411e-05	-	-	-	-
PC ae C34:2	Protein intake	Per unit	0.437598	0.992	-0.267517	0.344534	-	-	-	-
PC ae C34:2	Carbohydrates intake	Per unit	4.34401e-06	4.34401e-06	-0.00333635	0.000723591	0.0417425	0.50091	-0.00220251	0.00107988
PC ae C34:2	Starch intake	Per unit	0.171322	0.908	-0.00160656	0.00117386	-	-	-	-
PC ae C34:2	Total sugars intake	Per unit	0.00136786	0.032	-0.00259891	0.00081033	0.983389	1	-2.64649e-05	0.00127072
PC ae C34:2	Fiber intake	Per unit	0.0666788	0.74	-0.00865664	0.00471716	-	-	-	-
PC ae C34:2	Total fat intake	Per unit	2.15996e-09	2.15996e-09	0.0119164	0.001979	0.000139065	0.00166878	0.0109638	0.00286285
PC ae C34:2	Total saturated fatty acids intake	Per unit	6.84741e-10	6.84741e-10	0.0234309	0.00377365	8.68411e-07	1.04209e-05	0.0278682	0.00561738
PC ae C34:2	Total monounsaturated fatty acids intake	Per unit	0.000153032	0.001	0.0148621	0.00391564	0.115667	1	0.00840435	0.00533592
PC ae C34:2	Total polyunsaturated fatty acids intake	Per unit	0.115671	0.84	0.0104376	0.00663086	-	-	-	-
PC ae C34:2	Total trans fatty acids intake	Per unit	0.00548646	0.13	0.0675476	0.0242895	-	-	-	-
PC ae C34:2	Total trans-monoenoic fatty acids intake	Per unit	0.130143	0.855	0.0519581	0.0343105	-	-	-	-
PC ae C34:2	Total trans-polyenoic fatty acids intake	Per unit	0.0130697	0.262	1.14123	0.459289	-	-	-	-
PC ae C34:2	Glycemic load	Per unit	0.00542267	0.129	-0.00176478	0.000633728	-	-	-	-
PC ae C34:2	Glycemic index	Per unit	0.883271	1	0.00104245	0.00709882	-	-	-	-
PC ae C34:2	Healthy lifestyle index	0-5 (ref.)	0.00456834	0.105	-	-	-	-	-	-
PC ae C34:2	-	10	-	-	0.158222	0.0625713	-	-	-	-
PC ae C34:2	-	15	-	-	0.288827	0.0827979	-	-	-	-
PC ae C34:2	-	Missing	-	-	0.0215077	0.197615	-	-	-	-
PC ae C34:2	WCRF/AICR score	Quartile 1 (ref.)	0.0698593	0.754	-	-	-	-	-	-
PC ae C34:2	-	Quartile 2	-	-	0.14942	0.0732084	-	-	-	-
PC ae C34:2	-	Quartile 3	-	-	0.202573	0.0748765	-	-	-	-
PC ae C34:2	-	Quartile 4	-	-	0.167836	0.0751231	-	-	-	-
PC ae C34:2	-	Missing	-	-	0.151233	0.201108	-	-	-	-
PC ae C34:2	Modified Mediterranean diet score	Per unit	0.000513693	0.015	-0.0600652	0.0172555	0.00946529	0.113583	-0.0658127	0.025298
PC ae C34:2	Inflammatory score of the diet	Per unit	0.414075	0.992	0.0136169	0.0166677	-	-	-	-
PC ae C34:2	Diet Quality Index-International	Per unit	0.0960655	0.808	-0.00544446	0.00326944	-	-	-	-
PC ae C36:2	Age at blood collection	Per unit	0.555217	0.999	0.00323511	0.0054824	-	-	-	-
PC ae C36:2	Age at first menstrual periods	Per unit	0.496125	0.999	0.0110487	0.0162298	-	-	-	-
PC ae C36:2	Pregnancy ever	Yes	0.846972	1	-0.0146062	0.0756734	-	-	-	-
PC ae C36:2	Number of full-term pregnancies	Per unit	0.273368	0.99	-0.023295	0.0212598	-	-	-	-
PC ae C36:2	Age at first full-term pregnancy	Nulliparous (ref.)	0.750947	1	-	-	-	-	-	-
PC ae C36:2	-	Quartile 1	-	-	-0.0638686	0.0882706	-	-	-	-
PC ae C36:2	-	Quartile 2	-	-	0.0192167	0.0881542	-	-	-	-
PC ae C36:2	-	Quartile 3	-	-	0.0234153	0.0892036	-	-	-	-
PC ae C36:2	-	Quartile 4	-	-	-0.0337144	0.0897781	-	-	-	-
PC ae C36:2	Total duration of menstrual cycles	Quartile 1 (ref.)	0.236976	0.989	-	-	-	-	-	-
PC ae C36:2	-	Quartile 2	-	-	0.0853144	0.0761198	-	-	-	-
PC ae C36:2	-	Quartile 3	-	-	0.136456	0.082627	-	-	-	-
PC ae C36:2	-	Quartile 4	-	-	0.111988	0.0863561	-	-	-	-
PC ae C36:2	-	Missing	-	-	0.297071	0.138176	-	-	-	-
PC ae C36:2	Ever breastfed	Missing (ref.)	0.394197	0.997	-	-	-	-	-	-
PC ae C36:2	-	No	-	-	-0.267107	0.202496	-	-	-	-
PC ae C36:2	-	Yes	-	-	-0.235089	0.202359	-	-	-	-
PC ae C36:2	Duration of breastfeeding	No breastfeeding (ref.)	0.196912	0.981	-	-	-	-	-	-
PC ae C36:2	-	Quartile 1	-	-	-0.0567081	0.0771298	-	-	-	-
PC ae C36:2	-	Quartile 2	-	-	0.108383	0.0771348	-	-	-	-
PC ae C36:2	-	Quartile 3	-	-	0.089767	0.0783735	-	-	-	-
PC ae C36:2	-	Quartile 4	-	-	-0.0122073	0.082522	-	-	-	-
PC ae C36:2	-	Missing	-	-	0.263754	0.20234	-	-	-	-
PC ae C36:2	Ever used oral contraceptive	Yes	0.514541	0.999	0.0371506	0.0569851	-	-	-	-
PC ae C36:2	Menopausal status at blood collection	Premenopausal (ref.)	0.121383	0.928	-	-	-	-	-	-
PC ae C36:2	-	Postmenopausal	-	-	0.1566	0.115111	-	-	-	-
PC ae C36:2	-	Perimenopausal	-	-	0.16714	0.107842	-	-	-	-
PC ae C36:2	Ever used hormones for menopause	Yes	0.877502	1	-0.0119634	0.0776025	-	-	-	-
PC ae C36:2	Physical activity (Cambridge Index)	Inactive (ref.)	0.886361	1	-	-	-	-	-	-
PC ae C36:2	-	Moderately inactive	-	-	-0.0380403	0.0664882	-	-	-	-
PC ae C36:2	-	Moderately active	-	-	-0.0597342	0.0799063	-	-	-	-
PC ae C36:2	-	Active	-	-	-0.0209015	0.0866643	-	-	-	-
PC ae C36:2	Smoking status	Never (ref.)	0.000213346	0.006	-	-	0.606701	1	-	-
PC ae C36:2	-	Former	-	-	-0.215601	0.0663977	-	-	-0.0736361	0.0905902
PC ae C36:2	-	Smoker	-	-	-0.208632	0.0634207	-	-	-0.0805023	0.100466
PC ae C36:2	Smoking status and intensity	Never (ref.)	0.000236375	0.008	-	-	0.89556	1	-	-
PC ae C36:2	-	Current, 1-15 cig/day	-	-	-0.126174	0.0723481	-	-	-0.10619	0.112969
PC ae C36:2	-	Current, 16+ cig/day	-	-	-0.363675	0.100928	-	-	-0.102883	0.166305
PC ae C36:2	-	Former, quit <= 10 years	-	-	-0.344833	0.101647	-	-	-0.121417	0.131207
PC ae C36:2	-	Former, quit 11-20 years	-	-	-0.0493989	0.104824	-	-	-0.0267939	0.152043
PC ae C36:2	-	Former, quit 20+ years	-	-	-0.251552	0.112915	-	-	0.0358808	0.142463
PC ae C36:2	-	Current, pipe/cigar/occas	-	-	0.0269012	0.112761	-	-	0.0644609	0.175386
PC ae C36:2	Alcohol consumption at recruitment	Per unit	4.37128e-08	4.37128e-08	-0.0121913	0.00221542	0.000143491	0.00172189	-0.0132297	0.00346163
PC ae C36:2	Alcohol consumption (lifetime)	Non drinker (ref.)	1.32169e-06	1.32169e-06	-	-	0.000675501	0.00810601	-	-
PC ae C36:2	-	Former	-	-	0.139576	0.124729	-	-	-0.284249	0.148642
PC ae C36:2	-	>0-3 g/day	-	-	0.00943336	0.0941369	-	-	0.0370267	0.123079
PC ae C36:2	-	>3-12 g/day	-	-	-0.00819909	0.0933311	-	-	0.0785543	0.118427
PC ae C36:2	-	>12-24 g/day	-	-	-0.335139	0.111234	-	-	-0.235788	0.148567
PC ae C36:2	-	>24 g/day	-	-	-0.664739	0.173548	-	-	-0.782268	0.249875
PC ae C36:2	-	Missing	-	-	0.462268	0.338934	-	-	0.138534	0.356722
PC ae C36:2	Education level	Longer (ref.)	0.269113	0.99	-	-	-	-	-	-
PC ae C36:2	-	Primary/no schooling	-	-	-0.102625	0.0766069	-	-	-	-
PC ae C36:2	-	Technical/professional/secondary	-	-	-0.0154514	0.0739249	-	-	-	-
PC ae C36:2	Height	Per unit	0.681078	1	0.00175215	0.00426241	-	-	-	-
PC ae C36:2	BMI	Per unit	4.39047e-13	4.39047e-13	-0.0444217	0.0060797	6.95911e-09	8.35093e-08	-0.0488648	0.00833949
PC ae C36:2	Waist circumference	Per unit	2.05396e-19	2.05396e-19	-0.0229999	0.00251847	1.79777e-12	2.15733e-11	-0.0246114	0.0034323
PC ae C36:2	Hip circumference	Per unit	1.07713e-07	1.07713e-07	-0.0162947	0.00305221	7.74987e-05	0.000929985	-0.0154259	0.00388164
PC ae C36:2	Waist/hip ratio	Per unit	9.0655e-15	9.0655e-15	-2.99278	0.382239	7.02301e-10	8.42761e-09	-3.34337	0.535207
PC ae C36:2	Total energy intake	Per unit	0.725772	1	-1.63763e-05	4.66801e-05	-	-	-	-
PC ae C36:2	Protein intake	Per unit	0.206838	0.984	-0.42847	0.33929	-	-	-	-
PC ae C36:2	Carbohydrates intake	Per unit	0.0131309	0.266	-0.00177863	0.000716295	-	-	-	-
PC ae C36:2	Starch intake	Per unit	0.115966	0.928	-0.00181841	0.00115614	-	-	-	-
PC ae C36:2	Total sugars intake	Per unit	0.354649	0.994	-0.000741364	0.000800704	-	-	-	-
PC ae C36:2	Fiber intake	Per unit	0.607208	1	-0.00239169	0.00465157	-	-	-	-
PC ae C36:2	Total fat intake	Per unit	1.42862e-11	1.42862e-11	0.0132273	0.00194328	2.07752e-05	0.000249302	0.0120819	0.0028204
PC ae C36:2	Total saturated fatty acids intake	Per unit	2.18375e-17	2.18375e-17	0.0315649	0.00367652	1.55718e-10	1.86862e-09	0.0356042	0.00548559
PC ae C36:2	Total monounsaturated fatty acids intake	Per unit	0.0028318	0.075	0.0115547	0.00386412	-	-	-	-
PC ae C36:2	Total polyunsaturated fatty acids intake	Per unit	0.267306	0.99	0.0072515	0.0065347	-	-	-	-
PC ae C36:2	Total trans fatty acids intake	Per unit	0.0815187	0.841	0.0417715	0.0239641	-	-	-	-
PC ae C36:2	Total trans-monoenoic fatty acids intake	Per unit	0.11386	0.928	0.0534661	0.0337969	-	-	-	-
PC ae C36:2	Total trans-polyenoic fatty acids intake	Per unit	0.0050567	0.117	1.26951	0.452194	-	-	-	-
PC ae C36:2	Glycemic load	Per unit	0.235963	0.989	-0.000741682	0.000625575	-	-	-	-
PC ae C36:2	Glycemic index	Per unit	0.192564	0.981	-0.00911118	0.00698921	-	-	-	-
PC ae C36:2	Healthy lifestyle index	0-5 (ref.)	2.84155e-05	0.002	-	-	0.000230871	0.00277045	-	-
PC ae C36:2	-	10	-	-	0.267741	0.0614239	-	-	0.250349	0.0923177
PC ae C36:2	-	15	-	-	0.344335	0.0812797	-	-	0.479118	0.118297
PC ae C36:2	-	Missing	-	-	0.239366	0.193991	-	-	-0.0862996	0.222794
PC ae C36:2	WCRF/AICR score	Quartile 1 (ref.)	3.86031e-05	0.002	-	-	8.09209e-05	0.000971051	-	-
PC ae C36:2	-	Quartile 2	-	-	0.175538	0.0717205	-	-	0.149274	0.106071
PC ae C36:2	-	Quartile 3	-	-	0.307977	0.0733547	-	-	0.291909	0.104243
PC ae C36:2	-	Quartile 4	-	-	0.328186	0.0735963	-	-	0.465221	0.105937
PC ae C36:2	-	Missing	-	-	0.322912	0.19702	-	-	0.41265	0.251438
PC ae C36:2	Modified Mediterranean diet score	Per unit	0.00253466	0.072	-0.0514554	0.0170148	-	-	-	-
PC ae C36:2	Inflammatory score of the diet	Per unit	0.902618	1	-0.00200975	0.0164228	-	-	-	-
PC ae C36:2	Diet Quality Index-International	Per unit	0.424365	0.998	-0.00257542	0.00322296	-	-	-	-
PC ae C36:3	Age at blood collection	Per unit	0.147417	0.902	-0.00809457	0.00558459	-	-	-	-
PC ae C36:3	Age at first menstrual periods	Per unit	0.172348	0.926	0.0225619	0.0165248	-	-	-	-
PC ae C36:3	Pregnancy ever	Yes	0.137037	0.902	0.114596	0.0770292	-	-	-	-
PC ae C36:3	Number of full-term pregnancies	Per unit	0.825892	0.997	0.00476636	0.0216642	-	-	-	-
PC ae C36:3	Age at first full-term pregnancy	Nulliparous (ref.)	0.00985406	0.206	-	-	-	-	-	-
PC ae C36:3	-	Quartile 1	-	-	0.0329333	0.089582	-	-	-	-
PC ae C36:3	-	Quartile 2	-	-	0.222734	0.0894638	-	-	-	-
PC ae C36:3	-	Quartile 3	-	-	0.185631	0.0905288	-	-	-	-
PC ae C36:3	-	Quartile 4	-	-	0.0173273	0.0911118	-	-	-	-
PC ae C36:3	Total duration of menstrual cycles	Quartile 1 (ref.)	0.232852	0.936	-	-	-	-	-	-
PC ae C36:3	-	Quartile 2	-	-	0.0782663	0.0775374	-	-	-	-
PC ae C36:3	-	Quartile 3	-	-	0.0364581	0.0841658	-	-	-	-
PC ae C36:3	-	Quartile 4	-	-	0.00204858	0.0879643	-	-	-	-
PC ae C36:3	-	Missing	-	-	0.28687	0.140749	-	-	-	-
PC ae C36:3	Ever breastfed	Missing (ref.)	0.128232	0.902	-	-	-	-	-	-
PC ae C36:3	-	No	-	-	-0.394945	0.206119	-	-	-	-
PC ae C36:3	-	Yes	-	-	-0.338369	0.205979	-	-	-	-
PC ae C36:3	Duration of breastfeeding	No breastfeeding (ref.)	0.531058	0.989	-	-	-	-	-	-
PC ae C36:3	-	Quartile 1	-	-	0.0557956	0.0786497	-	-	-	-
PC ae C36:3	-	Quartile 2	-	-	0.0512795	0.0786548	-	-	-	-
PC ae C36:3	-	Quartile 3	-	-	0.0642116	0.0799179	-	-	-	-
PC ae C36:3	-	Quartile 4	-	-	0.0553136	0.0841482	-	-	-	-
PC ae C36:3	-	Missing	-	-	0.394802	0.206327	-	-	-	-
PC ae C36:3	Ever used oral contraceptive	Yes	0.9072	0.997	0.00676864	0.058055	-	-	-	-
PC ae C36:3	Menopausal status at blood collection	Premenopausal (ref.)	0.0484794	0.645	-	-	-	-	-	-
PC ae C36:3	-	Postmenopausal	-	-	0.203061	0.117256	-	-	-	-
PC ae C36:3	-	Perimenopausal	-	-	0.216927	0.109852	-	-	-	-
PC ae C36:3	Ever used hormones for menopause	Yes	0.0699353	0.745	0.14321	0.0789649	-	-	-	-
PC ae C36:3	Physical activity (Cambridge Index)	Inactive (ref.)	0.990177	0.997	-	-	-	-	-	-
PC ae C36:3	-	Moderately inactive	-	-	0.0156685	0.0677391	-	-	-	-
PC ae C36:3	-	Moderately active	-	-	0.0220949	0.0814097	-	-	-	-
PC ae C36:3	-	Active	-	-	0.0268565	0.0882949	-	-	-	-
PC ae C36:3	Smoking status	Never (ref.)	0.000377299	0.007	-	-	0.812966	1	-	-
PC ae C36:3	-	Former	-	-	-0.238363	0.0676604	-	-	-0.0186002	0.0914913
PC ae C36:3	-	Smoker	-	-	-0.174257	0.0646268	-	-	-0.065299	0.101465
PC ae C36:3	Smoking status and intensity	Never (ref.)	0.00139932	0.028	-	-	0.863467	1	-	-
PC ae C36:3	-	Current, 1-15 cig/day	-	-	-0.125935	0.073798	-	-	-0.0759276	0.114026
PC ae C36:3	-	Current, 16+ cig/day	-	-	-0.2977	0.10295	-	-	-0.0958568	0.16786
PC ae C36:3	-	Former, quit <= 10 years	-	-	-0.340198	0.103684	-	-	-0.0860614	0.132433
PC ae C36:3	-	Former, quit 11-20 years	-	-	-0.0728379	0.106925	-	-	0.0861802	0.153465
PC ae C36:3	-	Former, quit 20+ years	-	-	-0.247564	0.115178	-	-	0.0733328	0.143795
PC ae C36:3	-	Current, pipe/cigar/occas	-	-	0.0604227	0.115021	-	-	0.112022	0.177026
PC ae C36:3	Alcohol consumption at recruitment	Per unit	0.0646902	0.735	-0.00420835	0.00227635	-	-	-	-
PC ae C36:3	Alcohol consumption (lifetime)	Non drinker (ref.)	0.173535	0.926	-	-	-	-	-	-
PC ae C36:3	-	Former	-	-	0.124536	0.128248	-	-	-	-
PC ae C36:3	-	>0-3 g/day	-	-	0.0430514	0.0967932	-	-	-	-
PC ae C36:3	-	>3-12 g/day	-	-	0.038709	0.0959646	-	-	-	-
PC ae C36:3	-	>12-24 g/day	-	-	-0.169205	0.114373	-	-	-	-
PC ae C36:3	-	>24 g/day	-	-	-0.189138	0.178445	-	-	-	-
PC ae C36:3	-	Missing	-	-	-0.0294028	0.348498	-	-	-	-
PC ae C36:3	Education level	Longer (ref.)	0.526452	0.989	-	-	-	-	-	-
PC ae C36:3	-	Primary/no schooling	-	-	0.0881366	0.0780689	-	-	-	-
PC ae C36:3	-	Technical/professional/secondary	-	-	0.0619413	0.0753357	-	-	-	-
PC ae C36:3	Height	Per unit	0.313401	0.955	-0.00437731	0.00434066	-	-	-	-
PC ae C36:3	BMI	Per unit	1.90171e-07	1.90171e-07	-0.032675	0.00624441	0.00224203	0.0269044	-0.0262408	0.00855656
PC ae C36:3	Waist circumference	Per unit	7.1708e-12	7.1708e-12	-0.0179213	0.00259421	7.33799e-05	0.000880558	-0.014134	0.00354473
PC ae C36:3	Hip circumference	Per unit	0.000466885	0.008	-0.0109595	0.00312536	0.0677036	0.812444	-0.00722893	0.00395104
PC ae C36:3	Waist/hip ratio	Per unit	1.48654e-10	1.48654e-10	-2.52741	0.39179	8.16111e-05	0.000979333	-2.17291	0.54851
PC ae C36:3	Total energy intake	Per unit	0.0670808	0.74	-8.70407e-05	4.75001e-05	-	-	-	-
PC ae C36:3	Protein intake	Per unit	0.261515	0.945	-0.388247	0.345652	-	-	-	-
PC ae C36:3	Carbohydrates intake	Per unit	0.000190439	0.005	-0.00272231	0.000727799	0.215188	1	-0.00133785	0.0010785
PC ae C36:3	Starch intake	Per unit	0.372238	0.961	-0.00105173	0.00117834	-	-	-	-
PC ae C36:3	Total sugars intake	Per unit	0.00869104	0.195	-0.00213873	0.000814026	-	-	-	-
PC ae C36:3	Fiber intake	Per unit	0.0443246	0.622	-0.00952478	0.00473243	-	-	-	-
PC ae C36:3	Total fat intake	Per unit	8.51889e-08	8.51889e-08	0.0107124	0.00199048	0.00410219	0.0492263	0.00825206	0.00286621
PC ae C36:3	Total saturated fatty acids intake	Per unit	1.48257e-06	1.48257e-06	0.0183888	0.00380515	0.0016445	0.019734	0.0178639	0.00565419
PC ae C36:3	Total monounsaturated fatty acids intake	Per unit	2.80583e-05	2.80583e-05	0.0164907	0.00392507	0.0497366	0.596839	0.010446	0.0053149
PC ae C36:3	Total polyunsaturated fatty acids intake	Per unit	0.174468	0.926	0.00904183	0.00665517	-	-	-	-
PC ae C36:3	Total trans fatty acids intake	Per unit	0.000140283	0.003	0.0928355	0.0243196	0.210021	1	0.0404911	0.0322744
PC ae C36:3	Total trans-monoenoic fatty acids intake	Per unit	0.0289254	0.504	0.0752205	0.0344013	-	-	-	-
PC ae C36:3	Total trans-polyenoic fatty acids intake	Per unit	0.00252804	0.056	1.39279	0.460433	-	-	-	-
PC ae C36:3	Glycemic load	Per unit	0.016162	0.317	-0.00153221	0.000636325	-	-	-	-
PC ae C36:3	Glycemic index	Per unit	0.514631	0.989	0.00464238	0.00712244	-	-	-	-
PC ae C36:3	Healthy lifestyle index	0-5 (ref.)	0.126884	0.902	-	-	-	-	-	-
PC ae C36:3	-	10	-	-	0.10275	0.0629381	-	-	-	-
PC ae C36:3	-	15	-	-	0.18478	0.0832834	-	-	-	-
PC ae C36:3	-	Missing	-	-	-0.053227	0.198773	-	-	-	-
PC ae C36:3	WCRF/AICR score	Quartile 1 (ref.)	0.316419	0.955	-	-	-	-	-	-
PC ae C36:3	-	Quartile 2	-	-	0.125707	0.0735564	-	-	-	-
PC ae C36:3	-	Quartile 3	-	-	0.145581	0.0752324	-	-	-	-
PC ae C36:3	-	Quartile 4	-	-	0.082589	0.0754801	-	-	-	-
PC ae C36:3	-	Missing	-	-	0.169436	0.202064	-	-	-	-
PC ae C36:3	Modified Mediterranean diet score	Per unit	0.000301331	0.006	-0.0627033	0.0173096	0.0558843	0.670612	-0.0483967	0.0252735
PC ae C36:3	Inflammatory score of the diet	Per unit	0.124367	0.902	0.0257017	0.0167161	-	-	-	-
PC ae C36:3	Diet Quality Index-International	Per unit	0.028329	0.496	-0.00719574	0.00327857	-	-	-	-
PC ae C38:2	Age at blood collection	Per unit	0.829581	1	0.00119318	0.00554256	-	-	-	-
PC ae C38:2	Age at first menstrual periods	Per unit	0.0732995	0.809	0.0293798	0.0163932	-	-	-	-
PC ae C38:2	Pregnancy ever	Yes	0.804433	1	0.0189466	0.0765031	-	-	-	-
PC ae C38:2	Number of full-term pregnancies	Per unit	0.363623	0.999	-0.0195343	0.0214957	-	-	-	-
PC ae C38:2	Age at first full-term pregnancy	Nulliparous (ref.)	0.346928	0.999	-	-	-	-	-	-
PC ae C38:2	-	Quartile 1	-	-	-0.0334416	0.089165	-	-	-	-
PC ae C38:2	-	Quartile 2	-	-	0.0999143	0.0890474	-	-	-	-
PC ae C38:2	-	Quartile 3	-	-	0.0430758	0.0901075	-	-	-	-
PC ae C38:2	-	Quartile 4	-	-	-0.0346927	0.0906877	-	-	-	-
PC ae C38:2	Total duration of menstrual cycles	Quartile 1 (ref.)	0.0649505	0.784	-	-	-	-	-	-
PC ae C38:2	-	Quartile 2	-	-	0.0315144	0.0768717	-	-	-	-
PC ae C38:2	-	Quartile 3	-	-	0.0391343	0.0834432	-	-	-	-
PC ae C38:2	-	Quartile 4	-	-	-0.030026	0.087209	-	-	-	-
PC ae C38:2	-	Missing	-	-	0.360492	0.139541	-	-	-	-
PC ae C38:2	Ever breastfed	Missing (ref.)	0.486371	1	-	-	-	-	-	-
PC ae C38:2	-	No	-	-	-0.220228	0.204746	-	-	-	-
PC ae C38:2	-	Yes	-	-	-0.179176	0.204607	-	-	-	-
PC ae C38:2	Duration of breastfeeding	No breastfeeding (ref.)	0.646081	1	-	-	-	-	-	-
PC ae C38:2	-	Quartile 1	-	-	-0.0154643	0.0780777	-	-	-	-
PC ae C38:2	-	Quartile 2	-	-	0.0999655	0.0780827	-	-	-	-
PC ae C38:2	-	Quartile 3	-	-	0.0437642	0.0793366	-	-	-	-
PC ae C38:2	-	Quartile 4	-	-	0.0403599	0.0835362	-	-	-	-
PC ae C38:2	-	Missing	-	-	0.218728	0.204826	-	-	-	-
PC ae C38:2	Ever used oral contraceptive	Yes	0.598056	1	0.0303799	0.0576132	-	-	-	-
PC ae C38:2	Menopausal status at blood collection	Premenopausal (ref.)	0.16431	0.971	-	-	-	-	-	-
PC ae C38:2	-	Postmenopausal	-	-	0.224295	0.116374	-	-	-	-
PC ae C38:2	-	Perimenopausal	-	-	0.151697	0.109026	-	-	-	-
PC ae C38:2	Ever used hormones for menopause	Yes	0.695652	1	-0.0306955	0.0784507	-	-	-	-
PC ae C38:2	Physical activity (Cambridge Index)	Inactive (ref.)	0.518264	1	-	-	-	-	-	-
PC ae C38:2	-	Moderately inactive	-	-	-0.0616788	0.067182	-	-	-	-
PC ae C38:2	-	Moderately active	-	-	-0.119546	0.0807402	-	-	-	-
PC ae C38:2	-	Active	-	-	-0.0477143	0.0875688	-	-	-	-
PC ae C38:2	Smoking status	Never (ref.)	0.333705	0.998	-	-	-	-	-	-
PC ae C38:2	-	Former	-	-	-0.0793049	0.0674493	-	-	-	-
PC ae C38:2	-	Smoker	-	-	0.0367173	0.0644251	-	-	-	-
PC ae C38:2	Smoking status and intensity	Never (ref.)	0.275681	0.998	-	-	-	-	-	-
PC ae C38:2	-	Current, 1-15 cig/day	-	-	0.0698179	0.0735818	-	-	-	-
PC ae C38:2	-	Current, 16+ cig/day	-	-	-0.0262114	0.102649	-	-	-	-
PC ae C38:2	-	Former, quit <= 10 years	-	-	-0.227174	0.10338	-	-	-	-
PC ae C38:2	-	Former, quit 11-20 years	-	-	0.058715	0.106611	-	-	-	-
PC ae C38:2	-	Former, quit 20+ years	-	-	-0.074629	0.11484	-	-	-	-
PC ae C38:2	-	Current, pipe/cigar/occas	-	-	-0.0181418	0.114684	-	-	-	-
PC ae C38:2	Alcohol consumption at recruitment	Per unit	0.000339167	0.024	-0.00808905	0.00225228	0.0123783	0.0990262	-0.00894034	0.00356579
PC ae C38:2	Alcohol consumption (lifetime)	Non drinker (ref.)	0.00449897	0.128	-	-	-	-	-	-
PC ae C38:2	-	Former	-	-	0.0604105	0.126875	-	-	-	-
PC ae C38:2	-	>0-3 g/day	-	-	-0.0327984	0.0957573	-	-	-	-
PC ae C38:2	-	>3-12 g/day	-	-	-0.100618	0.0949376	-	-	-	-
PC ae C38:2	-	>12-24 g/day	-	-	-0.33512	0.113149	-	-	-	-
PC ae C38:2	-	>24 g/day	-	-	-0.427098	0.176535	-	-	-	-
PC ae C38:2	-	Missing	-	-	0.0258902	0.344768	-	-	-	-
PC ae C38:2	Education level	Longer (ref.)	0.911139	1	-	-	-	-	-	-
PC ae C38:2	-	Primary/no schooling	-	-	-0.0330761	0.0775091	-	-	-	-
PC ae C38:2	-	Technical/professional/secondary	-	-	-0.0176767	0.0747956	-	-	-	-
PC ae C38:2	Height	Per unit	0.927293	1	0.000393305	0.00430941	-	-	-	-
PC ae C38:2	BMI	Per unit	6.23667e-11	6.23667e-11	-0.0406019	0.00616592	1.91446e-09	1.53157e-08	-0.0518575	0.00852909
PC ae C38:2	Waist circumference	Per unit	1.58697e-13	1.58697e-13	-0.0191267	0.00256841	2.54331e-11	2.03465e-10	-0.0239006	0.00352848
PC ae C38:2	Hip circumference	Per unit	7.56082e-08	7.56082e-08	-0.0166703	0.00308501	1.20557e-06	9.6446e-06	-0.0193616	0.00395548
PC ae C38:2	Waist/hip ratio	Per unit	1.07078e-07	1.07078e-07	-2.085	0.390469	3.64409e-06	2.91527e-05	-2.58669	0.554408
PC ae C38:2	Total energy intake	Per unit	0.105433	0.89	-7.63904e-05	4.71539e-05	-	-	-	-
PC ae C38:2	Protein intake	Per unit	0.0241317	0.473	-0.77339	0.342623	-	-	-	-
PC ae C38:2	Carbohydrates intake	Per unit	0.441104	1	-0.000558997	0.000725469	-	-	-	-
PC ae C38:2	Starch intake	Per unit	0.733735	1	-0.000397969	0.00116973	-	-	-	-
PC ae C38:2	Total sugars intake	Per unit	0.890354	1	0.000111642	0.000809712	-	-	-	-
PC ae C38:2	Fiber intake	Per unit	0.665305	1	-0.0020348	0.00470272	-	-	-	-
PC ae C38:2	Total fat intake	Per unit	0.000252569	0.017	0.00728286	0.00198538	0.00918327	0.0734661	0.00760432	0.00291135
PC ae C38:2	Total saturated fatty acids intake	Per unit	1.68622e-06	1.68622e-06	0.0181534	0.00377682	0.000124827	0.000998613	0.0220574	0.00571925
PC ae C38:2	Total monounsaturated fatty acids intake	Per unit	0.0332738	0.58	0.00833547	0.00391211	-	-	-	-
PC ae C38:2	Total polyunsaturated fatty acids intake	Per unit	0.542388	1	-0.00402669	0.00660826	-	-	-	-
PC ae C38:2	Total trans fatty acids intake	Per unit	0.0480251	0.694	0.047925	0.0242201	-	-	-	-
PC ae C38:2	Total trans-monoenoic fatty acids intake	Per unit	0.0220272	0.447	0.0782502	0.0341371	-	-	-	-
PC ae C38:2	Total trans-polyenoic fatty acids intake	Per unit	0.00117725	0.049	1.48467	0.456758	0.631176	1	0.326003	0.678792
PC ae C38:2	Glycemic load	Per unit	0.0986236	0.88	-0.0010447	0.000632166	-	-	-	-
PC ae C38:2	Glycemic index	Per unit	0.654997	1	-0.00315942	0.00706936	-	-	-	-
PC ae C38:2	Healthy lifestyle index	0-5 (ref.)	0.0109167	0.272	-	-	-	-	-	-
PC ae C38:2	-	10	-	-	0.136362	0.0623534	-	-	-	-
PC ae C38:2	-	15	-	-	0.271485	0.0825096	-	-	-	-
PC ae C38:2	-	Missing	-	-	0.199526	0.196927	-	-	-	-
PC ae C38:2	WCRF/AICR score	Quartile 1 (ref.)	0.00235874	0.078	-	-	-	-	-	-
PC ae C38:2	-	Quartile 2	-	-	0.129682	0.0727214	-	-	-	-
PC ae C38:2	-	Quartile 3	-	-	0.18568	0.0743784	-	-	-	-
PC ae C38:2	-	Quartile 4	-	-	0.289554	0.0746233	-	-	-	-
PC ae C38:2	-	Missing	-	-	0.351724	0.19977	-	-	-	-
PC ae C38:2	Modified Mediterranean diet score	Per unit	0.122219	0.922	-0.0266584	0.0172392	-	-	-	-
PC ae C38:2	Inflammatory score of the diet	Per unit	0.280951	0.998	0.0179007	0.0165968	-	-	-	-
PC ae C38:2	Diet Quality Index-International	Per unit	0.202463	0.987	-0.00415339	0.00325728	-	-	-	-

## Sheet: Supplementary Table 2
Supplementary Table 2. Stratified analyses by BMI, menopausal status, and fasting status at blood collection, for metabolites and variables showing a P-int <0.20 after correction for multiple testing, in discovery set
				Adjusted means of metabolite concentration (95% CI)
				BMI (kg/m²)
Metabolite	Variable	Category of variable	minP P-int	18.5 – 24.9	25 – 29.9	≥ 30
Asn	Fiber intake	Quartile 1		45.1 (37.2-54.7)	33.5 (26.1-42.9)	20.3 (14.2-29.2)
		Quartile 2		43.7 (36.2-52.8)	35.3 (27.7-44.8)	26.6 (18.8-37.6)
		Quartile 3		42.1 (34.9-50.8)	37.7 (29.7-48.0)	27.9 (19.5-40.1)
		Quartile 4	0.18	47.3 (38.5-58.2)	51.8 (40.3-66.6)	25.2 (18.0-35.3)
				Menopausal status
			minP P-int	Premenopause	Perimenopause	Postmenopause
Asn	Age at blood collection	Quartile 1		37.8 (30.0-47.5)	54.7 (37.6-79.5)	42.8 (20.2-90.5)
		Quartile 2		41.6 (32.4-53.5)	39.3 (29.3-52.7)	45.8 (36.9-56.9)
		Quartile 3		56.6 (25.7-124.4)	35.7 (23.3-54.5)	39.9 (34.6-46.1)
		Quartile 4	0.04	-	-	34.4 (29.7-39.8)
PC ae C34:2	WCRF/AICR score	Quartile 1		11.4 (8.6-15.2)	10.1 (6.4-15.8)	9.8 (8.1-11.9)
		Quartile 2		13.5 (10.3-17.7)	11.3 (7.5-17.1)	11.1 (9.2-13.4)
		Quartile 3		13.3 (10.0-17.8)	11.6 (7.3-18.5)	12.8 (10.6-15.4)
		Quartile 4	0.18	11.9 (9.0-15.9)	10.9 (6.6-17.9)	12.5 (10.5-15.0)
				Fasting status*
			minP P-int	Yes	In between	No
PC aa C36:3	Age at blood collection	Quartile 1		94.2 (72.7-122.1)	93.0 (64.6-134.0)	112.9 (85.6-148.9)
		Quartile 2		107.7 (87.0-133.4)	144.8 (103.8-202.2)	133.7 (106.1-168.5)
		Quartile 3		123.6 (94.0-162.6)	177.6 (113.7-277.5)	111.5 (84.6-146.9)
		Quartile 4	0.06	128.1 (94.5-173.6)	146.5 (91.8-233.7)	166.5 (124.6-222.6)
	Height	Quartile 1		122.8 (98.6-152.9)	128.1 (87.7-187.2)	149.3 (115.5-193.1)
		Quartile 2		106.6 (86.1-132.1)	141.6 (101.5-197.6)	155.0 (123.6-194.4)
		Quartile 3		104.7 (84.1-130.4)	100.2 (73.3-137.1)	125.9 (99.8-158.8)
		Quartile 4	0.17	112.2 (86.6-145.2)	156.2 (111.4-219.0)	108.3 (86.0-136.4)
	Menopausal status	Premenopause		92.6 (73.5-116.5)	106.0 (72.7-154.7)	107.0 (83.1-137.6)
		Perimenopause		117.7 (92.2-150.2)	151.4 (102.5-223.8)	154.4 (120.9-197.3)
		Postmenopause	0.2	126.1 (100.8-157.8)	119.0 (90.3-156.7)	137.0 (110.0-170.7)
PC ae C36:2	Age at blood collection	Quartile 1		14.3 (10.9-18.6)	18.5 (12.3-27.7)	15.0 (11.2-20.1)
		Quartile 2		15.3 (12.2-19.0)	15.1 (10.4-21.8)	18.6 (14.6-23.7)
		Quartile 3		12.6 (9.5-16.7)	18.8 (11.4-30.8)	17.6 (13.1-23.6)
		Quartile 4	0.09	11.5 (8.4-15.7)	13.1 (7.8-22.0)	19.4 (14.3-26.4)
PC ae C38:2	Age at blood collection	Quartile 1		1.7 (1.3-2.3)	2.8 (1.9-4.2)	1.9 (1.5-2.6)
		Quartile 2		1.9 (1.6-2.4)	2.1 (1.4-2.9)	2.0 (1.6-2.5)
		Quartile 3		1.5 (1.1-2.0)	2.9 (1.8-4.6)	1.9 (1.5-2.6)
		Quartile 4	0.06	1.3 (1.0-1.8)	2.3 (1.4-3.8)	2.3 (1.7-3.1)
	Height	Quartile 1		1.6 (1.3-2.1)	1.8 (1.2-2.8)	2.1 (1.6-2.8)
		Quartile 2		1.7 (1.4-2.2)	2.3 (1.6-3.4)	2.3 (1.8-2.8)
		Quartile 3		1.7 (1.3-2.1)	2.4 (1.7-3.3)	2.0 (1.6-2.6)
		Quartile 4	0.03	1.8 (1.4-2.4)	3.1 (2.2-4.5)	1.9 (1.5-2.4)
	Fatty acids, total saturated intake	Quartile 1		1.5 (1.2-1.9)	1.7 (1.2-2.5)	1.6 (1.2-2.0)
		Quartile 2		1.8 (1.4-2.3)	2.5 (1.8-3.4)	2.0 (1.6-2.6)
		Quartile 3		1.9 (1.5-2.4)	2.2 (1.5-3.2)	2.2 (1.8-2.8)
		Quartile 4	0.15	1.7 (1.4-2.2)	3.2 (2.2-4.7)	2.7 (2.1-3.5)
*“No”: <3 hours since last meal (<4 hours in Umeå), “In between”: 3-6 hours (4-8 hours in Umeå), “Yes”: >6 hours (>8 hours in Umeå)
Abbreviations: AICR American Institute for Cancer Research; BMI body mass index; C2 acetylcarnitine; CI confidence interval; PC aa phosphatidylcholine diacyl; PC ae phosphatidylcholine acyl-alkyl; WCRF World Cancer Research Fund
